# Supplementary material for: Incidence and Prevalence of Post-COVID-19 Myalgic Encephalomyelitis: A Report from the Observational RECOVER-Adult Study
Source: J Gen Intern Med. 2025 Jan 13;40(5):1085–94. doi: 10.1007/s11606-024-09290-9 (PMC11968624; doi:10.1007/s11606-024-09290-9)
Supplement: Supplementary file 4 — (xlsx 60.3 KB) [file 11606_2024_9290_MOESM4_ESM.xlsx]

## Sheet: Sheet1
*Group Name(s):
*First Name and Middle Initial(s)	*Last Name	*Suffix (eg, Jr, III)	Academic Degrees	Institution	Location (city, state/province, country)	Role or Contribution, eg, chair, principal investigator	Group (if more than 1 Group listed in the byline) and/or Subgroup (eg, Steering Committee)
Rachael	Abraham		PhD, MSc	Emory University	Atlanta, GA, USA	Regulatory Manager	RECOVER-Adult
Arijan	Ager		MPH	Emory Hope Clinic			RECOVER-Adult
Franchesca A.	Aguilar			Emory University	Atlanta, GA, USA	GRA/ Data Analyst	RECOVER-Adult
Ghazal	Ahmadi-Izad						RECOVER-Adult
Dilshad R.	Ahmed						RECOVER-Adult
Alicarmen	Alvarez						RECOVER-Adult
Blake	Anderson		MD	Emory University	Atlanta, GA, USA		RECOVER-Adult
Walter D.	Asencios		BS	Emory University School of Medicine	Atlanta, GA, USA	Clinical Research Coordinator	RECOVER-Adult
Mary	Atha		ACNP-BC	Emory Hope Clinic	Decatur, GA, USA	Sub-Investigator	RECOVER-Adult
Casey L.	Beaty		MS	Emory University	Atlanta, GA, USA	Regulatory Specialist	RECOVER-Adult
Brahmchetna	Bedi		PhD	Emory University	Atlanta, GA, USA	Lab Manager	RECOVER-Adult
Jasmine A.	Berry		MPH	Emory University	Atlanta, GA, USA	Epidemiologist	RECOVER-Adult
Donchel	Boone						RECOVER-Adult
Mary	Bower		BSN				RECOVER-Adult
James D.	Bremner		MD	Emory University	Atlanta, GA, USA	Co-Investigator	RECOVER-Adult
Corbin	Brent						RECOVER-Adult
Ke'Ara	Brown-Smith		MS	Emory University School of Medicine	Atlanta, GA, USA	Clinical Research Coordinator	RECOVER-Adult
Rachel	Bull						RECOVER-Adult
Patricia A.	Bush		MS, EdD	Kaiser Foundation Health Plan of GA Inc	Atlanta, GA, USA	Project Manager, KPGA	RECOVER-Adult
Gustavo	Capo						RECOVER-Adult
Kelechi	Carl-Igwe						RECOVER-Adult
Calista	Chitadze						RECOVER-Adult
Nachi	Chukwumerije			Emory University	Atlanta, GA, USA	Assistant Program Cordinator	RECOVER-Adult
Erna	Clyburn						RECOVER-Adult
Shelby	Collins		NP	Emory University	Atlanta, GA, USA	Clinical Director	RECOVER-Adult
Julie	Costello						RECOVER-Adult
Grace	Couture						RECOVER-Adult
Angel	Craft		MBA	Emory University	Atlanta, GA, USA	Lab Technician	RECOVER-Adult
Sushma K.	Cribbs		MD, MSc	Emory University School of Medicine	Atlanta, GA, USA	SubSite PI	RECOVER-Adult
Xiangqin	Cui						RECOVER-Adult
Annette	Dandy			Morehouse School of Medicine			RECOVER-Adult
Carlos	del Rio		MD	Emory University School of Medicine	Atlanta, GA, USA	Co-Investigator	RECOVER-Adult
Rijalda	Jasarevic		MPH				RECOVER-Adult
Joshua F.	Detelich		MD, MSc	Emory University School of Medicine	Atlanta, GA, USA	Co-Investigator	RECOVER-Adult
Cartia	Dixon						RECOVER-Adult
Jeanne	Dow		.				RECOVER-Adult
D'Andrea	Doyle		MSPH	Emory University	Atlanta, GA, GA	Communications Specialist	RECOVER-Adult
Jannah	Elchommali		BS	Emory University School of Medicine	Atlanta, GA, USA	Clinical Research Coordinator	RECOVER-Adult
Carmel	Ibeawuchi			Morehouse School of Medicine			RECOVER-Adult
Imani	Elsey		BS	Emory University School of Medicine	Atlanta, GA, USA	Clinical Research Coordinator	RECOVER-Adult
Rebecca	Fineman			Emory Hope Clinic	Decatur, GA, USA	Clinical Research Coordinator	RECOVER-Adult
Anyssa G.	Francis		BA, MA	Atlanta VA Medical Center	Atlanta, GA, USA	Clinical Research Coordinator	RECOVER-Adult
Nicole	Franks		MD	Emory University School of Medicine	Atlanta, GA, USA	Co-Investigator	RECOVER-Adult
Julia	Gallini						RECOVER-Adult
Jennifer C.	Gander		PhD	Kaiser Permanente of Georgia	Atlanta, GA, USA	SubSite PI	RECOVER-Adult
Natalie	Gray			Emory Hope Clinic			RECOVER-Adult
Ash	Grimes			Emory Hope Clinic			RECOVER-Adult
Evan	Gutter		MPH				RECOVER-Adult
Jenny E.	Han		MD, MS	Emory University School of Medicine	Atlanta, GA, USA	SubSite PI	RECOVER-Adult
Tina P.	Hang		MD	Atlanta VA Medical Center	Decatur, GA,	Atlanta Veterans Affairs Medical Center	RECOVER-Adult
Jess	Harding						RECOVER-Adult
Liliana	Hernandez						RECOVER-Adult
Lauren N.	Hewitt		LPN	Emory Hope Clinic			RECOVER-Adult
Carla	Holloway						RECOVER-Adult
Alex F.	Hudgins			Kaiser Permanente of Georgia			RECOVER-Adult
Christopher	Huerta			Emory Hope Clinic			RECOVER-Adult
Carmel	Ibeawuchi		MBA	Morehouse School of Medicine	Atlanta, GA, USA	Clinical Research Coordinator	RECOVER-Adult
Cynthia	Ifejika		MPH	Emory University School of Medicine	Atlanta, GA, USA	Clinical Research Coordinator	RECOVER-Adult
Ketteria D.	Ingram		BS	Atlanta VA Medical Center			RECOVER-Adult
Vidhi N.	Javia		BS	Emory University School of Medicine	Atlanta, GA, USA	Clinical Research Coordinator	RECOVER-Adult
Mykayla	Jeter						RECOVER-Adult
Brandi	Johnson		BS	Emory Hope Clinic	Decatur, GA, USA	Laboratory	RECOVER-Adult
Yasha	Joseph			Emory University	Atlanta, GA, USA	Undergraguate Research Assistanta	RECOVER-Adult
Monica	Juarez						RECOVER-Adult
Dana	Kajan			Morehouse School of Medicine			RECOVER-Adult
Lana	Khalil		MD	Emory Hope Clinic	Decatur, GA, USA	Clinical Research Coordinator	RECOVER-Adult
Caitlin M.	Kirkpatrick			Emory University	Atlanta, GA, USA	Lab Technician	RECOVER-Adult
Dean	Kleinhenz			Emory Hope Clinic	Decatur, GA, USA	Administrator	RECOVER-Adult
Imanii	Kolailat			Kaiser Permanente of Georgia	Atlanta, GA,		RECOVER-Adult
Athena	Koumanelis						RECOVER-Adult
Alexandra	Koumanelis			Emory Hope Clinic	Decatur, GA, USA		RECOVER-Adult
Rebecca	Kozoman		BS				RECOVER-Adult
Shilpa	Krishnan		PT, PhD	Emory University	Atlanta, GA, USA	Physical Therapist; Collaborator	RECOVER-Adult
Jordi	Lainez						RECOVER-Adult
Brianna	Lawrence			Morehouse School of Medicine			RECOVER-Adult
Matthew A.	Lee		MS	Emory Hope Clinic	Atlanta, GA, USA	Clinical Research Coordinator	RECOVER-Adult
Jose D.	Leon			Emory University	Atlanta, GA, USA	Lab Technician	RECOVER-Adult
Valerie	Lew		NP	Emory University	Atlanta, GA, USA	Research Nurse Practitioner Lead	RECOVER-Adult
Kennedy C.	Lewis		MPH	Emory Hope Clinic	Decatur, GA, USA	Clinical Research Coordinator	RECOVER-Adult
Matthew	Litvack			Emory Hope Clinic	Decatur, GA, USA	Clinical Research Coordinator	RECOVER-Adult
Mara	Maroney			Emory University	Atlanta, GA, USA	Regulatory Specialist	RECOVER-Adult
Cheryl L.	Maier		MD, PhD	Emory University School of Medicine	Atlanta, GA, USA	Co-Investigator	RECOVER-Adult
Nour	Makkaoui		MD				RECOVER-Adult
Christopher F.	Martin		MBA	Emory University	Atlanta, GA, USA	Project Director, Atlanta Hub	RECOVER-Adult
Monica	Martinez			Kaiser Permanente of Georgia			RECOVER-Adult
Loice	Mbogo						RECOVER-Adult
Atuarra	McCaslin						RECOVER-Adult
Jerrod	McIntyre						RECOVER-Adult
Abeer	Moanna			Emory University School of Medicine			RECOVER-Adult
Miranda	Montoya						RECOVER-Adult
Elena	Morales						RECOVER-Adult
Caitlin A.	Moran		MD, MSc	Emory University School of Medicine	Atlanta, GA, USA	Co-Investigator	RECOVER-Adult
Jan	Morgan-Billingslea			Morehouse School of Medicine			RECOVER-Adult
Calista	Murray						RECOVER-Adult
Roslin	Nelson						RECOVER-Adult
Robert B.	Neuman		MD	Kaiser Permanente of Georgia	Atlanta, GA, USA	SubSite PI, Co-Investigator	RECOVER-Adult
Tran	Nguyen		MS	Emory University	Atlanta, GA, USA	Lab Technician	RECOVER-Adult
Ighovwerha	Ofotokun		MD, MSc	Emory University	Atlanta, GA, USA	PD/PI	RECOVER-Adult
Elizabeth I.	Ojemakinde		MD, MPH	Morehouse School of Medicine	Atlanta, GA, USA	Project Director, MSM	RECOVER-Adult
Bukkie	Ojoawo						RECOVER-Adult
Eileen	Osinski						RECOVER-Adult
Sofia	Oviedo						RECOVER-Adult
Bernadine	Panganiban			Emory Hope Clinic			RECOVER-Adult
Yolanda	Paredes-Gaitan		PHD, MPH, MOH	Emory University School of Medicine	Atlanta, GA, USA	Clinical Reserach Coordinator	RECOVER-Adult
Rachel E.	Patzer		PhD, MPH	Emory University School of Medicine	Atlanta, GA, USA	MPI	RECOVER-Adult
Priscilla	Pemu		MD, MS	Morehouse School of Medicine	Atlanta, GA, USA	MPI	RECOVER-Adult
Michael	Prude						RECOVER-Adult
Kazi	Rahman			Emory Hope Clinic			RECOVER-Adult
Grace	Ramakrishnan						RECOVER-Adult
Paulina A.	Rebolledo		MD	Emory University			RECOVER-Adult
Marjorie	Roberts				Atlanta, GA, USA	Patient Representative	RECOVER-Adult
Keysha	Robinson						RECOVER-Adult
Chantrice	Rogers						RECOVER-Adult
Nadine G.	Rouphael		MD	Emory University	Decatur, GA, USA	Co-Investigator	RECOVER-Adult
Charles	Searles		MD, MS				RECOVER-Adult
Anand	Shah		MD				RECOVER-Adult
Marni	Segall						RECOVER-Adult
Renata M.	Shaw			Emory University	Atlanta, GA, USA	Lab Technician	RECOVER-Adult
Ruvina	Silva						RECOVER-Adult
Cheryl	Simpson						RECOVER-Adult
Krystal	Simpson-Derrell						RECOVER-Adult
Talib	Sirajud-Deen						RECOVER-Adult
Veronica E.	Smith		MSN	Emory Hope Clinic	Decatur, GA, USA	Research Nurse Practitioner	RECOVER-Adult
Andre	Stringer			Emory Hope Clinic			RECOVER-Adult
Jacob	Stroud						RECOVER-Adult
Mehul S.	Suthar		PhD	Emory Vaccine Center; Emory University School of Medicine	Atlanta, GA, USA	Vice chair of Microbiology Committee	RECOVER-Adult
Cory	Sylber			Emory University	Atlanta, GA, USA	Laboratory Technician	RECOVER-Adult
Ashley	Sylvera						RECOVER-Adult
Tehquin	Tanner						RECOVER-Adult
Larissa J.	Teunis		MPA	Emory University	Atlanta, GA, USA	Co-Project Director, Atlanta Hub	RECOVER-Adult
Maliya	Tolbert			Emory Hope Clinic			RECOVER-Adult
Kodasha M.	Thomas						RECOVER-Adult
Sierra G.	Thompson			Kaiser Permanente of Georgia			RECOVER-Adult
Kehmia	Titanji		PhD	Emory University	Atlanta, GA, USA	Laboratory	RECOVER-Adult
Christopher	Toy						RECOVER-Adult
Jessica	Traenkner		PA, MPAS	Emory Hope Clinic	Decatur, GA, USA	Co-Investigator	RECOVER-Adult
Alex	Truong						RECOVER-Adult
Kristen	Unterberger		MMSc, PA-C	Emory Hope Clinic	Atlanta, GA, USA	Co-Investigator	RECOVER-Adult
Viola	Vaccarino		MD, PhD	Emory University School of Public Health	Atlanta, GA, USA	Co-Investigator	RECOVER-Adult
Kris	Varney			Emory University	Atlanta, GA, USA	Research Administrative Coordinator	RECOVER-Adult
Kartavya	Vyas						RECOVER-Adult
Kurt	Vyas						RECOVER-Adult
Tiffany A.	Walker		MD	Emory University School of Medicine, Department of Medicine	Atlanta, GA, USA	SubSite PI, Adjudication Co-Chair	RECOVER-Adult
Max	Walkow						RECOVER-Adult
Dongli	Wang			Emory Hope Clinic			RECOVER-Adult
Tamara	Wesley						RECOVER-Adult
Zanthia	Wiley		MD	Emory University School of Medicine	Atlanta, GA, USA	MPI	RECOVER-Adult
Erika	Wimberly			Emory Hope Clinic			RECOVER-Adult
Juton R.	Winston		BS	Emory University School of Medicine	Atlanta, GA, USA	Clinical Reserach Coordinator	RECOVER-Adult
Terra J.	Winter						RECOVER-Adult
Cherry	Wongtrakool		MD	Emory University School of Medicine	Atlanta, GA, USA	Collaborator	RECOVER-Adult
Masanori	Aikawa		MD, PhD	Brigham and Women's Hospital, Harvard Medical School	Boston, MA, USA	Co-Investigator	RECOVER-Adult
George A.	Alba		MD	Massachusetts General Hospital	Boston, MA, USA	Co-Investigator	RECOVER-Adult
Taing N.	Aung			Massachusetts General Hospital	Boston, MA, USA	Project Manager	RECOVER-Adult
Lindsey	Baden			Brigham and Women's Hospital, Harvard Medical School	Boston, MA, USA	Co-Investigator	RECOVER-Adult
Gaston	Baslet		MD	Brigham and Women's Hospital, Harvard Medical School	Boston, MA, USA	Co-Investigator	RECOVER-Adult
Ingrid V.	Bassett		MD, MPH	Massachusetts General Hospital	Boston, MA, USA	Hub PI, SubSite PI	RECOVER-Adult
Lindsey	Bennett		BA	Brigham and Women's Hospital	Boston, MA, USA	Clinical Research Coordinator	RECOVER-Adult
Shamik	Bhattacharyya		MD, MS	Brigham and Women's Hospital	Boston, MA, USA	Co-Investigator	RECOVER-Adult
Deborah	Blazey-Martin			Tufts Medical Center	Boston, MA, USA	Co-Investigator	RECOVER-Adult
Julie	Buring		SCD, MS, BA	Brigham and Women's Hospital, Harvard Medical School	Boston, MA, USA	Co-Investigator	RECOVER-Adult
Rebecca E.	Cagnina		MD, PhD	Brigham and Women's Hospital	Boston, MA, USA	Co-Investigator	RECOVER-Adult
Li Qing	Chen		BA	Brigham and Women's Hospital	Boston, MA, USA	Project Director	RECOVER-Adult
Cheryl R.	Clark		MD, ScD	Brigham and Women's Hospital	Boston, MA, USA	Co-Investigator	RECOVER-Adult
Pieter	Cohen						RECOVER-Adult
Ai-Ris	Collier			Beth Israel Deaconess Medical Center	Boston, MA, USA	Co-Investigator	RECOVER-Adult
Charles	Czeisler		MD, Ph.D	Brigham and Women's Hospital, Harvard Medical School	Boston, MA, USA	Co-Investigator	RECOVER-Adult
Elizabeth	Duffy			Boston University/Boston Medical Center	Boston, MA, USA	Co-Investigator	RECOVER-Adult
Peter	Estill		BA	Brigham and Women's Hospital	Boston, MA, USA	Clinical Research Coordinator	RECOVER-Adult
Tamara	Fong			Beth Israel Deaconess Medical Center	Boston, MA, USA	Co-Investigator	RECOVER-Adult
Elizabeth	Gay			Brigham and Women's Hospital, Harvard Medical School	Boston, MA, USA	Co-Investigator	RECOVER-Adult
Maher	Ghamloush		MD	Tufts Medical Center			RECOVER-Adult
Leo C.	Ginns		MD	Massachusetts General Hospital	Boston, MA, USA	Co-Investigator	RECOVER-Adult
Monika	Haack			Beth Israel Deaconess Medical Center	Boston, MA, USA	Co-Investigator	RECOVER-Adult
Jennifer	Haas		MD	Massachusetts General Hospital	Boston, MA, USA	Co-Investigator	RECOVER-Adult
Naomi	Hamburg		MD	Boston University/Boston Medical Center	Boston, MA, USA	Co-Investigator	RECOVER-Adult
Kristine S.	Hauser		MS, MSN	Beth Israel Deaconess Medical Center	Boston, MA, USA	Co-Investigator, Research Nurse	RECOVER-Adult
Janice	John		PA-C, MHS, MHSDS	Cambridge Health Alliance	Somerville, MA, USA	SubSite PI	RECOVER-Adult
Michael	Jordan		MD, MPH	Tufts Medical Center	Boston, MA, USA	Co-Investigator	RECOVER-Adult
Boris D.	Juelg		MD, PhD	Massachusetts General Hospital	Boston, MA, USA	Co-Investigator	RECOVER-Adult
Diane G.	Kanjilal		FNP	Massachusetts General Hospital	Boston, MA, USA	Co-Investigator	RECOVER-Adult
Arthur Y.	Kim		MD	Massachusetts General Hospital	Boston, MA, USA	Co-Investigator	RECOVER-Adult
Elizabeth B.	Klerman		MD, PhD	Massachusetts General Hospital	Boston, MA, USA	Co-Investigator	RECOVER-Adult
Misaki .	Kobayashi		MPH	Boston University/Boston Medical Center	Boston, MA, USA	Program Manager	RECOVER-Adult
Laura	Kogelman			Tufts Medical Center	Boston, MA, USA	Co-Investigator	RECOVER-Adult
Daniela	Lamas		MD	Brigham and Women's Hospital	Boston, MA, USA	Co-Investigator	RECOVER-Adult
Bruce D.	Levy		MD	Brigham and Women's Hospital, Harvard Medical School	Boston, MA, USA	Hub PI, SubSite PI	RECOVER-Adult
Nomi	Levy-Carrick			Brigham and Women's Hospital	Boston, MA, USA	Co-Investigator	RECOVER-Adult
Gregory	Lewis		MD	Massachusetts General Hospital	Boston, MA, USA	Co-Investigator	RECOVER-Adult
Jason H.	Maley		MD, MS	Beth Israel Deaconess Medical Center	Boston, MA, USA	Co-Investigator	RECOVER-Adult
JoAnn	Manson			Brigham and Women's Hospital	Boston, MA, USA	Co-Investigator	RECOVER-Adult
Jai G.	Marathe		MD, MBBS	Boston University/Boston Medical Center	Boston, MA, USA	SubSite PI	RECOVER-Adult
George T.	O'Connor		MD, MS	Boston University/Boston Medical Center	Boston, MA, USA	Co-Investigator	RECOVER-Adult
Bisola	Ojikutu		MD, MPH	Massachusetts General Hospital	Boston, MA, USA	Co-Investigator	RECOVER-Adult
Roy	Perlis		MD, MSc	Massachusetts General Hospital	Boston, MA, USA	Co-Investigator	RECOVER-Adult
Yuri	Quintana		PhD	Beth Israel Deaconess Medical Center	Boston, MA, USA	Co-Investigator	RECOVER-Adult
Susan	Redline		MD, MPH	Brigham and Women's Hospital, Harvard Medical School	Boston, MA, USA	Co-Investigator	RECOVER-Adult
Elijah J.	Remis		BA	Brigham and Women's Hospital	Boston, MA, USA	Clinical Research Coordinator	RECOVER-Adult
Jonathan	Rosand		MD, MSc	Massachusetts General Hospital	Boston, MA, USA	Co-Investigator	RECOVER-Adult
Howard D.	Sesso		ScD, MPH	Brigham and Women's Hospital	Boston, MA, USA	Co-Investigator	RECOVER-Adult
Lynn	Shaughnessy			Beth Israel Deaconess Medical Center	Boston, MA, USA	Co-Investigator	RECOVER-Adult
Fitzgerald M.	Shepherd		MD	Boston University/Boston Medical Center	Boston, MA, USA	Co-Investigator	RECOVER-Adult
Scott	Solomon			Brigham and Women's Hospital, Harvard Medical School	Boston, MA, USA	Co-Investigator	RECOVER-Adult
Jeffrey A.	Sparks		MD, MSc	Brigham and Women's Hospital	Boston, MA, USA	Co-Investigator	RECOVER-Adult
Lia L.	Spencer		BS	Brigham and Women's Hospital	Boston, MA, USA	Clinical Research Coordinator	RECOVER-Adult
Kathryn	Stephenson			Beth Israel Deaconess Medical Center	Boston, MA, USA	Co-Investigator	RECOVER-Adult
David	Systrom		MD	Brigham and Women's Hospital, Harvard Medical School	Boston, MA, USA	Co-Investigator	RECOVER-Adult
Robert J.	Thomas		MD	Beth Israel Deaconess Medical Center	Boston, MA, USA	Co-Investigator	RECOVER-Adult
Phyo Phyo Min	Thu		BS	Brigham and Women's Hospital	Boston, MA, USA	Clinical Research Coordinator	RECOVER-Adult
Amberly	Ticotsky		MPH, BSN	Cambridge Health Alliance	Somerville, MA, USA	Research Nurse	RECOVER-Adult
Robert	Torres		MPA	Beth Israel Deaconess Medical Center	Boston, MA, USA	Long COVID/RECOVER community Representative, Community Engagement Advisor	RECOVER-Adult
Zachary S.	Wallace		MD, MSc	Massachusetts General Hospital	Boston, MA, USA	Co-Investigator	RECOVER-Adult
David	Walt		PHD	Brigham and Women's Hospital, Harvard Medical School	Boston, MA, USA	Co-Investigator	RECOVER-Adult
Honorine D.	Ward		MD	Tufts Medical Center	Boston, MA, USA	SubSite PI	RECOVER-Adult
George	Washko		MD	Brigham and Women's Hospital, Harvard Medical School	Boston, MA, USA	Co-Investigator	RECOVER-Adult
Maureen	Whittelsey			Brigham and Women's Hospital	Boston, MA, USA	Clinical Research Coordinator	RECOVER-Adult
Rebecca	Wiener			Brigham and Women's Hospital	Boston, MA, USA	Clinical Research Coordinator	RECOVER-Adult
Charles T.	Williams		MD	Boston University/Boston Medical Center	Boston, MA, USA	Co-Investigator	RECOVER-Adult
Dean	Xerras		MD	Massachusetts General Hospital	Boston, MA, USA	Co-Investigator	RECOVER-Adult
Haihua	Zhang		MD	Boston University/Boston Medical Center	Boston, MA, USA	Co-Investigator	RECOVER-Adult
Danielle	Zionts		MScPH	Massachusetts General Hospital	Boston, MA, USA	Program Manager	RECOVER-Adult
							RECOVER-Adult
Donna	Armstrong		BSN, RN	University of Alabama at Birmingham	Birmingham, AL, USA	Research Nurse	RECOVER-Adult
Susan E.	Binkley						RECOVER-Adult
Kenneth	Blackwell						RECOVER-Adult
Todd	Brown						RECOVER-Adult
Thomas W.	Carton		PhD	Louisiana Public Health Institute	New Orleans, LA, USA	Hub PI	RECOVER-Adult
Annalia	Causey						RECOVER-Adult
Felice	Cook						RECOVER-Adult
Casey L.	Daniel		PhD, MPH	University of South Alabama Whiddon College of Medicine	Mobile, AL, USA	Co-Investigator	RECOVER-Adult
Paula	Datri						RECOVER-Adult
Julio	Domingo						RECOVER-Adult
Conner	Donahue						RECOVER-Adult
Maitlyn	Eady						RECOVER-Adult
Jeffrey	Edberg						RECOVER-Adult
Nathaniel	Erdmann		MD, PhD	University of Alabama at Birmingham	Birmingham, AL, USA	Hub PI	RECOVER-Adult
Jyotsna	Fuloria						RECOVER-Adult
Noah	Garcia-McClaney						RECOVER-Adult
Melissa	Garner						RECOVER-Adult
Mark	Gillespie						RECOVER-Adult
Brandon	Gray						RECOVER-Adult
Michael	Hagensee						RECOVER-Adult
Wanda	Hall						RECOVER-Adult
Jamie	Hansel						RECOVER-Adult
Cady	Hart						RECOVER-Adult
Camden L.	Hebson		MD	University of Alabama School of Medicine	Birmingham, AL, USA	Co-Investigator	RECOVER-Adult
Bertha	Hidalgo						RECOVER-Adult
Kaylen	Holtzapfel						RECOVER-Adult
Alexis	Jinright						RECOVER-Adult
Suzanne E.	Judd		PhD	University of Alabama at Birmingham	Birmingham, AL, USA	Chair	RECOVER-Adult
Teri	Kennedy						RECOVER-Adult
Leigh	Kirkwood						RECOVER-Adult
Cathryn	Leggio						RECOVER-Adult
Emily B.	Levitan		ScD	University of Alabama at Birmingham	Birmingham, AL, USA	Hub PI, Co-Investigator	RECOVER-Adult
Megan	Maier						RECOVER-Adult
Patricia	McCormack						RECOVER-Adult
Lucio	Miele						RECOVER-Adult
Kevin	Mitchell						RECOVER-Adult
Aoyjai	Montgomery						RECOVER-Adult
Myriam	Peralta-Carcelen		MD, MPH	University of Alabama at Birmingham	Birmingham, AL, USA	Co-Investigator	RECOVER-Adult
Allen	Perkins						RECOVER-Adult
Juan P.	Pilco						RECOVER-Adult
Leigh	Powell						RECOVER-Adult
Rachael	Shevin						RECOVER-Adult
Sidney	Skipworth						RECOVER-Adult
Leah	Spurgeon						RECOVER-Adult
Erica	Sutherland						RECOVER-Adult
Alan T.	Tita		MD, PhD	University of Alabama at Birmingham	Birmingham, AL, USA	SubSite PI, Co-Investigator	RECOVER-Adult
Amber	Trauth						RECOVER-Adult
Siobhan	Trotter						RECOVER-Adult
Alexander	Van Deerlin						RECOVER-Adult
Gregory	Ware						RECOVER-Adult
Sharon	Weiser						RECOVER-Adult
Rosanne	Wilson						RECOVER-Adult
Dana	Woodruff						RECOVER-Adult
Jing	Wu						RECOVER-Adult
Madeline	Young						RECOVER-Adult
Mhret	Alemu			Mercy Medical Center	Baltimore, MD, USA		RECOVER-Adult
Jordan	Anderson			Mercy Medical Center	Baltimore, MD, USA	RC	RECOVER-Adult
Linda	Chang		MD, MS	Mercy Medical Center	Baltimore, MD, USA	Hub PI	RECOVER-Adult
Mahak	Chauhan			Mercy Medical Center	Baltimore, MD, USA		RECOVER-Adult
Sung	Cho			Mercy Medical Center	Baltimore, MD, USA		RECOVER-Adult
Saima	Durrani			Howard University	Washington, DC, USA	Research Assistant	RECOVER-Adult
Monique P.	Gentil			Howard University	Washington, DC, USA	Research Coordinator	RECOVER-Adult
Karli	Goodman			Mercy Medical Center	Baltimore, MD, USA		RECOVER-Adult
Gandi	Lanke			Mercy Medical Center	Baltimore, MD, USA		RECOVER-Adult
Ralph	Lebron			Mercy Medical Center	Baltimore, MD, USA		RECOVER-Adult
Anurag	Maheshwari			Mercy Medical Center	Baltimore, MD, USA		RECOVER-Adult
Alem	Mehari		MD	Howard University College of Medicine	Washington, DC, USA	Long COVID/RECOVER patient caregiver Representative, Co-Investigator	RECOVER-Adult
Ali	Nezamloo			Howard University	Washington, DC, USA	Research Assistant	RECOVER-Adult
Julius	Ngwa			Howard University	Washington, DC, USA	Biostat.	RECOVER-Adult
Noelle	Njoku			Howard University	Washington, DC, USA	Research Assistant	RECOVER-Adult
Jina	Ok			Mercy Medical Center	Baltimore, MD, USA		RECOVER-Adult
Akbar	Solemani			Howard University	Washington, DC, USA	Research Assistant	RECOVER-Adult
Paul	Thuluvath			Mercy Medical Center	Baltimore, MD, USA	Sub-Site PI	RECOVER-Adult
Chau	To			Mercy Medical Center	Baltimore, MD, USA		RECOVER-Adult
Leslie A.	Spikes		MD	University of Kansas Medical Center	Kansas City, KS, USA	Co-Investigator	RECOVER-Adult
Judith A.	James		MD	University of Oklahoma Health Sciences Center	Oklahoma City, OK, USA	Co-Investigator	RECOVER-Adult
Carlos A.	Luciano Roman		MD	University of Puerto Rico	San Juan, PR, USA	SubSite PI	RECOVER-Adult
Dominic C.	Chow		MD	University of Hawaii	Honolulu, HI, USA	Co-Investigator	RECOVER-Adult
Gailen D.	Marshall		MD, PhD, MS	University of Mississippi Medical Center	Jackson, MS, USA	SubSite PI	RECOVER-Adult
John D.	Dickinson		MD, PhD	University of Nebraska Medical Center	Omaha, NE, USA	Co-Investigator	RECOVER-Adult
Susan E.	Hoover		MD, PhD	Sanford Health	Sioux Falls, SD, USA	SubSite PI	RECOVER-Adult
David E.	Warren		PhD	University of Nebraska Medical Center	Omaha, NE, USA	SubSite Co-PI	RECOVER-Adult
Ivette F.	Emery		PhD	MaineHealth	Scarborough, ME, USA	Co-Investigator	RECOVER-Adult
Fatima I.	Sukhera		MD	University of Oklahoma Health Sciences Center	Oklahoma City, OK, USA	Co-Investigator	RECOVER-Adult
Clifford J.	Rosen		MD	MaineHealth	Scarborough, ME, USA	SubSite PI	RECOVER-Adult
Frank L.	Greenway		MD	Pennington Biomedical Research Center	Baton Rouge, LA, USA	SubSite PI	RECOVER-Adult
Sally L.	Hodder		MD	West Virginia University	Morgantown, WV, USA	Hub PI, SubSite PI	RECOVER-Adult
Cecilia M.	Shikuma		MD	University of Hawaii	Honolulu, HI, USA	Site PI	RECOVER-Adult
Timothy M.	VanWagoner		PhD	University of Oklahoma Health Sciences Center	Oklahoma City, OK, USA	SubSite PI	RECOVER-Adult
James M.	Bardes		MD	West Virginia University	Morgantown, WV, USA	Co-Investigator	RECOVER-Adult
John P.	Kirwan		PhD	Pennington Biomedical Research Center	Baton Rouge, LA, USA	PI LACATS Co-Investigator	RECOVER-Adult
Jeremy P.	Wood		PhD	University of Kentucky	Lexington, KY, USA	Co-Investigator	RECOVER-Adult
Sidney W.	Whiteheart		PhD	University of Kentucky	Lexington, KY, USA	SubSite Co-PI	RECOVER-Adult
Judd	Shellito		MD	Louisiana State University	New Orleans, LA, USA	SubSite PI	RECOVER-Adult
Lucio	Miele		MD, PhD	Louisiana State University Health Sciences Center, New Orleans	New Orleans, LA, USA	Co-Investigator	RECOVER-Adult
Theresa	Roelke		NP	MaineHealth	Scarborough, ME, USA	Co-Investigator	RECOVER-Adult
Lora	Black		MPH	Sanford Health	Sioux Falls, SD, USA	Co-Investigator	RECOVER-Adult
Brian	Tjarks		MD	Sanford Health	Sioux Falls, SD, USA	Co-Investigator	RECOVER-Adult
Vivian	Fonseca		MD	Tulane University Health Sciences Center	New Orleans, LA, USA	SubSite PI	RECOVER-Adult
Shaveeta	Gupta		MD	Tulane University Health Sciences Center	New Orleans, LA, USA	Co-Investigator	RECOVER-Adult
Michele	Longo		MD	Tulane University Health Sciences Center	New Orleans, LA, USA	Co-Investigator	RECOVER-Adult
Mei	Yang		MD	Tulane University Health Sciences Center	New Orleans, LA, USA	Co-Investigator	RECOVER-Adult
Louis	MarGangcuangco		MD	University of Hawaii	Honolulu, HI, USA	Co-Investigator	RECOVER-Adult
Charles	Bengtson		MD	University of Kansas Medical Center	Kansas City, KS, USA	Co-Investigator	RECOVER-Adult
Mario	Castro		MD, MPH	University of Kansas Medical Center	Kansas City, KS, USA	SubSite PI	RECOVER-Adult
Theresa	Howard		DNP	University of Kansas Medical Center	Kansas City, KS, USA	Co-Investigator	RECOVER-Adult
Beth	Garvy		PhD	University of Kentucky	Lexington, KY, USA	Co-Investigator	RECOVER-Adult
Christopher	Simmons		MD	University of Kentucky	Lexington, KY, USA	SubSite Co-PI	RECOVER-Adult
Vishnu	Garla		MD	University of Mississippi Medical Center	Jackson, MS, USA	Co-Investigator	RECOVER-Adult
Joy	Kuebler		PT	University of Mississippi Medical Center	Jackson, MS, USA	Co-Investigator	RECOVER-Adult
Utsav	Nandi		MD	University of Mississippi Medical Center	Jackson, MS, USA	Co-Investigator	RECOVER-Adult
Andrew	Vasey		MD	University of Nebraska Medical Center	Omaha, NE, USA	SubSite Co-PI	RECOVER-Adult
Amanda	Bogie		MD	University of Oklahoma Health Sciences Center	Oklahoma City, OK, USA	Co-Investigator	RECOVER-Adult
James	Scott		PhD	University of Oklahoma Health Sciences Center	Oklahoma City, OK, USA	Co-Investigator	RECOVER-Adult
Sigrid	Perez Frontera		MD	University of Puerto Rico	San Juan, PR, USA	Co-Investigator	RECOVER-Adult
Jorge	Santana Bagur		MD	University of Puerto Rico	San Juan, PR, USA	Co-Investigator	RECOVER-Adult
Daphne	Dominique-Villanueva		MD	West Virginia University	Morgantown, WV, USA	Co-Investigator	RECOVER-Adult
Joy	Juskowich		MD	West Virginia University	Morgantown, WV, USA	Co-Investigator	RECOVER-Adult
Rebecca	Reece		MD	West Virginia University	Morgantown, WV, USA	Co-Investigator	RECOVER-Adult
Arif	Sarwari		MD	West Virginia University	Morgantown, WV, USA	Co-Investigator	RECOVER-Adult
Michael	Hagensee		MD, PhD	LSU New Orleans/University Medical Center-New Orleans	New Orleans, LA, USA		RECOVER-Adult
Lisa	Aponte-Soto		PhD	Illinois Research Network (ILLInet)	Chicago, IL, USA	Site Principal Investigator (Illinois Unidos)	RECOVER-Adult
Dara	Adams		MD	Illinois Research Network (ILLInet)	Chicago, IL, USA	Subject matter expert	RECOVER-Adult
Aileen	Baker			Illinois Research Network (ILLInet)	Chicago, IL, USA	staff	RECOVER-Adult
Sunni	Barbera			Illinois Research Network (ILLInet)	Chicago, IL, USA	staff	RECOVER-Adult
Sanjib	Basu		PhD	Illinois Research Network (ILLInet)	Chicago, IL, USA	Biostatistician	RECOVER-Adult
Susan	Bleasdale			Illinois Research Network (ILLInet)	Chicago, IL, USA	Subject matter expert	RECOVER-Adult
Dawn	Bolliger			Illinois Research Network (ILLInet)	Peoria, IL, USA	staff - OSF	RECOVER-Adult
Andrew D.	Boyd		MD	Illinois Research Network (ILLInet)	Chicago, IL, USA	Co-investigator	RECOVER-Adult
Jerusha	Boyineni		PhD	Illinois Research Network (ILLInet)	Peoria, IL, USA	Co-Investigator	RECOVER-Adult
Taylor	Breiter			Illinois Research Network (ILLInet)	Chicago, IL, USA	staff	RECOVER-Adult
Daniel	Brown			Illinois Research Network (ILLInet)	Peoria, IL, USA	staff - OSF	RECOVER-Adult
Irina A.	Buhimschi		MD	Illinois Research Network (ILLInet)	Chicago, IL, USA	Co-Investigator	RECOVER-Adult
Michael D.	Carrithers		MD, PhD	Illinois Research Network (ILLInet)	Chicago, IL, USA	Co-Investigator	RECOVER-Adult
Marta	Certa			Illinois Research Network (ILLInet)	Chicago, IL, USA	Commmunity representative (ASI)	RECOVER-Adult
Rashmika	Chalamalla			Illinois Research Network (ILLInet)	Chicago, IL, USA	staff	RECOVER-Adult
Praneeth	Chebrolu			Illinois Research Network (ILLInet)	Peoria, IL, USA	staff	RECOVER-Adult
David	Chestek		DO	Illinois Research Network (ILLInet)	Chicago, IL, USA	Co-Investigator	RECOVER-Adult
Erica	Chessier			Illinois Research Network (ILLInet)	Peoria, IL, USA	staff	RECOVER-Adult
Judith A.	Cook		PhD	Illinois Research Network (ILLInet)	Chicago, IL, USA	Subject matter expert	RECOVER-Adult
Savannah	Cranford			Illinois Research Network (ILLInet)	Peoria, IL, USA	Community representative (Unity Point)	RECOVER-Adult
Hannah L.	Curry			Illinois Research Network (ILLInet)	Peoria, IL, USA	staff	RECOVER-Adult
Dawood	Darbar		MD	Illinois Research Network (ILLInet)	Chicago, IL, USA	Co-Investigator	RECOVER-Adult
Raktima	Dasgupta			Illinois Research Network (ILLInet)	Chicago, IL, USA	staff	RECOVER-Adult
Felicia	Davis Blakley			Illinois Research Network (ILLInet)	Chicago, IL, USA	Commmunity representative (ASI)	RECOVER-Adult
Julie A.	DeLisa			Illinois Research Network (ILLInet)	Chicago, IL, USA	staff	RECOVER-Adult
Marina	Del Rios			Illinois Research Network (ILLInet)	Iowa City, IA, USA	Community representative (Illinois Unidos)	RECOVER-Adult
Maya Z.	Diaz			Illinois Research Network (ILLInet)	Chicago, IL, USA	Community representative (Illinois Unidos)	RECOVER-Adult
Kathleen R.	Diviak		PhD	Illinois Research Network (ILLInet)	Chicago, IL, USA	QA/QC Committee Co-Chair, Data management for local site	RECOVER-Adult
Jennifer	Dixon			Illinois Research Network (ILLInet)	Peoria, IL, USA	staff	RECOVER-Adult
Meghan F.	Donlon			Illinois Research Network (ILLInet)	Chicago, IL, USA	staff	RECOVER-Adult
Sarah E.	Donohue		PhD	Illinois Research Network (ILLInet)	Peoria, IL, USA	Co-Investigator	RECOVER-Adult
Mark S.	Dworkin		MD	Illinois Research Network (ILLInet)	Chicago, IL, USA	Subject matter expert	RECOVER-Adult
Sherrie	Edmonds			Illinois Research Network (ILLInet)	Peoria, IL, USA	staff	RECOVER-Adult
Angela	Ellison			Illinois Research Network (ILLInet)	Chicago, IL, USA	Community representative (OCEAN-HP)	RECOVER-Adult
Emily	Everett			Illinois Research Network (ILLInet)	Peoria, IL, USA	staff	RECOVER-Adult
Clarie	Flanigan			Illinois Research Network (ILLInet)	Chicago, IL, USA	staff	RECOVER-Adult
Michael B.	Freedman		MD, MPH	Illinois Research Network (ILLInet)	Chicago, IL, USA	Co-Investigator	RECOVER-Adult
Lisa	Gale			Illinois Research Network (ILLInet)	Peoria, IL, USA	staff	RECOVER-Adult
Lynn B.	Gerald		PhD, MSPH	Illinois Research Network (ILLInet)	Chicago, IL, USA	Co-Investigator	RECOVER-Adult
Wayne H.	Giles		MD, MS	Illinois Research Network (ILLInet)	Chicago, IL, USA	Subject matter expert	RECOVER-Adult
Howard S.	Gordon		MD	Illinois Research Network (ILLInet)	Chicago, IL, USA	Subject matter expert	RECOVER-Adult
John	Hafner		MD	Illinois Research Network (ILLInet)	Peoria, IL, USA	Co-investigator	RECOVER-Adult
Bayan	Hammad			Illinois Research Network (ILLInet)	Chicago, IL, USA	staff	RECOVER-Adult
Keith A.	Hanson		MD, PhD	Illinois Research Network (ILLInet)	Peoria, IL, USA	Co-Investigator	RECOVER-Adult
Pastor C.	Harris			Illinois Research Network (ILLInet)	Chicago, IL, USA	Community representative (BrightStar)	RECOVER-Adult
Kimberly	Hartwig			Illinois Research Network (ILLInet)	Peoria, IL, USA	staff	RECOVER-Adult
Sharon	Hasek			Illinois Research Network (ILLInet)	Chicago, IL, USA	staff	RECOVER-Adult
Wendy	Hasse			Illinois Research Network (ILLInet)	Chicago, IL, USA	staff	RECOVER-Adult
Monica	Hendrickson			Illinois Research Network (ILLInet)	Peoria, IL, USA	Site Principal Investigator (Peoria City / County Health Department)	RECOVER-Adult
Brianna	Hobbs			Illinois Research Network (ILLInet)	Chicago, IL, USA	Health and research coordinator	RECOVER-Adult
Martyna	Hryniewicka		MS, RN	Illinois Research Network (ILLInet)	Chicago, IL, USA	Nurse	RECOVER-Adult
Savannah	Hammerl			Illinois Research Network (ILLInet)	Peoria, IL, USA	staff	RECOVER-Adult
Robert	Hutton			Illinois Research Network (ILLInet)	Peoria, IL, USA	staff	RECOVER-Adult
Alejandra L.	Ibanez			Illinois Research Network (ILLInet)	Chicago, IL, USA	Community representative (Unidos)	RECOVER-Adult
Sai D.	Illendula			Illinois Research Network (ILLInet)	Chicago, IL, USA	staff	RECOVER-Adult
Nahed	Ismail		MD, PhD	Illinois Research Network (ILLInet)	Chicago, IL, USA	Co-Investigator	RECOVER-Adult
Akash	Jain			Illinois Research Network (ILLInet)	Chicago, IL, USA	staff	RECOVER-Adult
Kyle J.	Jennette		PhD	Illinois Research Network (ILLInet)	Chicago, IL, USA	Subject matter expert	RECOVER-Adult
Grace	Kadubek			Illinois Research Network (ILLInet)	Chicago, IL, USA	MPH student	RECOVER-Adult
Denise	Kent			Illinois Research Network (ILLInet)	Chicago, IL, USA	Co-Investigator	RECOVER-Adult
Pavitra	Kotini-Shah		MD	Illinois Research Network (ILLInet)	Chicago, IL, USA	Subject matter expert	RECOVER-Adult
Sara W.	Kelly		PhD, MPH	Illinois Research Network (ILLInet)	Peoria, IL, USA	Co-Investigator	RECOVER-Adult
Denise A.	Kent		PhD	Illinois Research Network (ILLInet)	Chicago, IL, USA	Co-Investigator	RECOVER-Adult
Keri S.	Kim		PharmD, MS, CTS	Illinois Research Network (ILLInet)	Chicago, IL, USA	PIPP committee member	RECOVER-Adult
Elijah	Kindred			Illinois Research Network (ILLInet)	Chicago, IL, USA	Site Principal Investigator (BrightStar)	RECOVER-Adult
Jonathan D.	Klein		MD, MPH	Illinois Research Network (ILLInet)	Chicago, IL, USA	Hub Principal Investigator	RECOVER-Adult
Jerry A.	Krishnan		MD, PhD	Illinois Research Network (ILLInet)	Chicago, IL, USA	Hub Principal Investigator	RECOVER-Adult
Lucia	Large			Illinois Research Network (ILLInet)	Chicago, IL, USA	staff	RECOVER-Adult
James .	Lash			Illinois Research Network (ILLInet)	Chicago, IL, USA	Subject matter expert	RECOVER-Adult
Janet Y.	Lin		MD, MPH, MBA	Illinois Research Network (ILLInet)	Chicago, IL, USA	Site Principal Investigator (Mile Square Health Center)	RECOVER-Adult
Jun	Lu			Illinois Research Network (ILLInet)	Chicago, IL, USA	staff	RECOVER-Adult
Abeer M.	Mahamed		MD, PhD	Illinois Research Network (ILLInet)	Chicago, IL, USA	Subject matter expert	RECOVER-Adult
Phoebe	Maholovich			Illinois Research Network (ILLInet)	Peoria, IL, USA	staff	RECOVER-Adult
Sergey	Malchenko			Illinois Research Network (ILLInet)	Chicago, IL, USA	staff	RECOVER-Adult
Miriam	Martinez			Illinois Research Network (ILLInet)	Chicago, IL, USA	staff	RECOVER-Adult
Cammeo	Mauntel-Medici			Illinois Research Network (ILLInet)	Chicago, IL, USA	staff	RECOVER-Adult
Abhigna	Madineni			Illinois Research Network (ILLInet)	Peoria, IL, USA	Peoria	RECOVER-Adult
Mark	McCauley			Illinois Research Network (ILLInet)	Chicago, IL, USA	Subject matter expert	RECOVER-Adult
Martha	Menchaca		MD, PhD	Illinois Research Network (ILLInet)	Chicago, IL, USA	Co-investigator	RECOVER-Adult
Robin	Mermelstein		PhD	Illinois Research Network (ILLInet)	Chicago, IL, USA	Co-Investigator	RECOVER-Adult
David J.	Moreno			Illinois Research Network (ILLInet)	Chicago, IL, USA	staff	RECOVER-Adult
Liam	Morrissy			Illinois Research Network (ILLInet)	Chicago, IL, USA	staff	RECOVER-Adult
Naoko	Muramatsu		PhD	Illinois Research Network (ILLInet)	Chicago, IL, USA	Hub Principal Investigator	RECOVER-Adult
Hugh	Musick			Illinois Research Network (ILLInet)	Chicago, IL, USA	Co-Investigator	RECOVER-Adult
Seth	Noland			Illinois Research Network (ILLInet)	Peoria, IL, USA	Recruiter	RECOVER-Adult
Lourdes	Norwick			Illinois Research Network (ILLInet)	Chicago, IL, USA	staff	RECOVER-Adult
Richard M.	Novak		MD	Illinois Research Network (ILLInet)	Chicago, IL, USA	Co-Investigator	RECOVER-Adult
Lela	Olds			Illinois Research Network (ILLInet)	Chicago, IL, USA	Director of external affairs	RECOVER-Adult
Marilyn	Ortiz			Illinois Research Network (ILLInet)	Chicago, IL, USA	staff	RECOVER-Adult
Khushboo	Patel			Illinois Research Network (ILLInet)	Chicago, IL, USA	staff	RECOVER-Adult
Nicolas L.	Perez			Illinois Research Network (ILLInet)	Chicago, IL, USA	staff	RECOVER-Adult
Neil H.	Pliskin		PhD	Illinois Research Network (ILLInet)	Chicago, IL, USA	Subject matter expert	RECOVER-Adult
Sam	Pope			Illinois Research Network (ILLInet)	Chicago, IL, USA	Subject matter expert	RECOVER-Adult
Bellur S.	Prabhakar		PhD, MS	Illinois Research Network (ILLInet)	Chicago, IL, USA	Hub Principal Investigator	RECOVER-Adult
Bharati	Prasad		MD, MS	Illinois Research Network (ILLInet)	Chicago, IL, USA	Co-Investigator	RECOVER-Adult
Barbara	Predki			Illinois Research Network (ILLInet)	Chicago, IL, USA	staff	RECOVER-Adult
Heather M.	Prendergast		MD, MPH, MS, MHA	Illinois Research Network (ILLInet)	Chicago, IL, USA	Hub Principal Investigator	RECOVER-Adult
John G.	Quigley		MD	Illinois Research Network (ILLInet)	Chicago, IL, USA	Co-Investigator	RECOVER-Adult
Ramaswamy	Ramchandran		PhD	Illinois Research Network (ILLInet)	Chicago, IL, USA	Biospecimen	RECOVER-Adult
Ana	Ramirez			Illinois Research Network (ILLInet)	Chicago, IL, USA	staff	RECOVER-Adult
Sarah	Rappe			Illinois Research Network (ILLInet)	Chicago, IL, USA	staff	RECOVER-Adult
Jalees	Rehman		MD	Illinois Research Network (ILLInet)	Chicago, IL, USA	Co-Investigator	RECOVER-Adult
Cesar	Rolon			Illinois Research Network (ILLInet)	Chicago, IL, USA	Community representative	RECOVER-Adult
Matthew	Rowley			Illinois Research Network (ILLInet)	Chicago, IL, USA	staff	RECOVER-Adult
Gowrisree	Rudraraju			Illinois Research Network (ILLInet)	Chicago, IL, USA	staff	RECOVER-Adult
Melissa	Rutherfoord			Illinois Research Network (ILLInet)	Chicago, IL, USA	staff	RECOVER-Adult
Samer B.	Sader		MD	Illinois Research Network (ILLInet)	Peoria, IL, USA	Co-Investigator	RECOVER-Adult
Jennifer A.	Sculley			Illinois Research Network (ILLInet)	Chicago, IL, USA	Co-Investigator	RECOVER-Adult
Jerisha	Smith-Mack			Illinois Research Network (ILLInet)	Chicago, IL, USA	Community representative (OCEAN-HP)	RECOVER-Adult
Peyton	Swearingen			Illinois Research Network (ILLInet)	Peoria, IL, USA	staff	RECOVER-Adult
Sarah A.	Stewart de Ramirez		MD, MPH, MS	Illinois Research Network (ILLInet)	Peoria, IL, USA	Hub Principal Investigator	RECOVER-Adult
Praveen	Sudhindra		MD, FACP	Illinois Research Network (ILLInet)	Peoria, IL, USA	staff	RECOVER-Adult
Jun	Sun		PhD	Illinois Research Network (ILLInet)	Chicago, IL, USA	Subject matter expert	RECOVER-Adult
Nancy	Tartt			Illinois Research Network (ILLInet)	Chicago, IL, USA	Community representative (OCEAN-HP)	RECOVER-Adult
Tracy	Terlinde			Illinois Research Network (ILLInet)	Peoria, IL, USA	Epidemiologist	RECOVER-Adult
Tiffany	Thompson			Illinois Research Network (ILLInet)	Peoria, IL, USA	Subject matter expert	RECOVER-Adult
Terry L.	Vanden Hoek			Illinois Research Network (ILLInet)	Chicago, IL, USA	Hub Principal Investigator	RECOVER-Adult
Sara	Warfield Kelly			Illinois Research Network (ILLInet)	Chicago, IL, USA	Co-investigator	RECOVER-Adult
Laura	Villanueva			Illinois Research Network (ILLInet)	Chicago, IL, USA	staff	RECOVER-Adult
Hannah	Welter			Illinois Research Network (ILLInet)	Chicago, IL, USA	staff	RECOVER-Adult
Brittany	Woolley			Illinois Research Network (ILLInet)	Peoria, IL, USA	staff	RECOVER-Adult
Cemal	Yazici			Illinois Research Network (ILLInet)	Chicago, IL, USA	Subject matter expert	RECOVER-Adult
Alexander W.	Charney		MD, PhD	Icahn School of Medicine at Mount Sinai	New York, NY, USA	Hub PI	RECOVER-Adult
Patricia	Kovatch		PhD	Icahn School of Medicine at Mount Sinai	New York, NY, USA	MPI, Scientific Computing	RECOVER-Adult
Miriam	Merad		MD, PhD	Icahn School of Medicine at Mount Sinai	New York, NY, USA	MPI, Immunology Lead	RECOVER-Adult
Girish N.	Nadkarni		MD, MPH	Icahn School of Medicine at Mount SInai	New York, NY, USA	Hub MPI	RECOVER-Adult
Juan P.	Wisnivesky		MD, DrPH	Icahn School of Medicine at Mount Sinai	New York, NY, USA	Hub PI	RECOVER-Adult
Judith A.	Aberg		MD	Icahn School of Medicine at Mount Sinai	New York, NY, USA	Committee member	RECOVER-Adult
Steven	Ascolillo		Bachelor	Icahn School of Medicine at Mount Sinai	New York, NY, USA	Project Manager	RECOVER-Adult
Esther	Assenso		Bachelor	Icahn School of Medicine at Mount Sinai	New York, NY, USA	Clinical Research Coordinator	RECOVER-Adult
Emilia	Bagiella		PhD	Icahn School of Medicine at Mount Sinai	New York, NY, USA	Committee member	RECOVER-Adult
Logan	Bartram		MD	Icahn School of Medicine at Mount Sinai	New York, NY, USA	Professor	RECOVER-Adult
Jacqueline	Becker		PhD	Icahn School of Medicine at Mount Sinai	New York, NY, USA	Clinical Psychologist	RECOVER-Adult
Noam D.	Beckmann		PhD	Icahn School of Medicine at Mount Sinai	New York, NY, USA	Omics Committee member	RECOVER-Adult
Ashley	Bendl		Bachelor	Icahn School of Medicine at Mount Sinai	New York, NY, USA	Clinical Research Coordinator	RECOVER-Adult
Benjamin K.	Chen		MD, PhD	Icahn School of Medicine at Mount Sinai	New York, NY, USA	Co-chair mechanistic pathways task force committee	RECOVER-Adult
Alyssa	Civil		Bachelor	Icahn School of Medicine at Mount Sinai	New York, NY, USA	Project Manager	RECOVER-Adult
Kaberi	Dhar		MS	Icahn School of Medicine at Mount Sinai	New York, NY, USA	Clinical Research Coordinator	RECOVER-Adult
Lorraine	Evo-Ortega		MPH	Icahn School of Medicine at Mount Sinai	New York, NY, USA	Clinical Research Coordinator	RECOVER-Adult
Daniel	Fierer		MD	Icahn School of Medicine at Mount Sinai	New York, NY, USA	Professor	RECOVER-Adult
Emily J.	Gallagher		MD, PhD	Icahn School of Medicine at Mount Sinai	New York, NY, USA	Chair metabolic disorders committee	RECOVER-Adult
Adolfo	Garcia-Sastre		PhD	Icahn School of Medicine at Mount Sinai	New York, NY, USA	Committee member	RECOVER-Adult
Sacha	Gnjatic		PhD	Icahn School of Medicine at Mount Sinai	New York, NY, USA	Committee member	RECOVER-Adult
Sabina	Guliyeva		MS	Icahn School of Medicine at Mount Sinai	New York, NY, USA	Program Manager	RECOVER-Adult
Lori	Harvey-Ingram		Bachelor	Icahn School of Medicine at Mount Sinai	New York, NY, USA	Clinical Research Coordinator	RECOVER-Adult
Julia	Herrera-Moreno		MD, MBA, MS	Icahn School of Medicine at Mount Sinai	New York, NY, USA	Clinical Research Coordinator	RECOVER-Adult
Matthew	Hill		Bachelor	Icahn School of Medicine at Mount Sinai	New York, NY, USA	Clinical Research Coordinator	RECOVER-Adult
Carol R.	Horowitz		MD, MPH	Icahn School of Medicine at Mount Sinai	New York, NY, USA	Co-Investigator, Steering committee chair	RECOVER-Adult
Rachel	Jackson		Bachelor	Icahn School of Medicine at Mount Sinai	New York, NY, USA	Associate Researcher I	RECOVER-Adult
Din	Kastrat		Bachelor	Icahn School of Medicine at Mount Sinai	New York, NY, USA	Clinical Research Coordinator	RECOVER-Adult
Anu	Lala-Trindade		MD	Icahn School of Medicine at Mount Sinai	New York, NY, USA	Committee member	RECOVER-Adult
Jenny	Lin		MD, MPH	Icahn School of Medicine at Mount Sinai	New York, NY, USA	Clinical cohort logistics and management	RECOVER-Adult
Nick	Macaluso		Bachelor	Icahn School of Medicine at Mount Sinai	New York, NY, USA	Clinical Research Coordinator	RECOVER-Adult
Kathryn	Marcon		MPH	Icahn School of Medicine at Mount Sinai	New York, NY, USA	Project Manager	RECOVER-Adult
Dara	Meyer		MS	Icahn School of Medicine at Mount Sinai	New York, NY, USA	Director of Operations and Project Management	RECOVER-Adult
Janice	Morinigo		Bachelor	Icahn School of Medicine at Mount Sinai	New York, NY, USA	Research Laboratory Manager	RECOVER-Adult
Maya	Nussenzweig		MPH	Icahn School of Medicine at Mount Sinai	New York, NY, USA	Compliance Coordinator	RECOVER-Adult
Tiffani	Padua		Bachelor	Icahn School of Medicine at Mount Sinai	New York, NY, USA	Clinical Research Coordinator	RECOVER-Adult
David	Putrino		PT, PhD	Icahn School of Medicine at Mount Sinai	New York, NY, USA	Committee member	RECOVER-Adult
Nawreen	Quazi		Bachelor	Icahn School of Medicine at Mount Sinai	New York, NY, USA	Clinical Research Coordinator	RECOVER-Adult
Michelle	Ramos		MPH	Icahn School of Medicine at Mount Sinai	New York, NY, USA	Program Manager	RECOVER-Adult
Lynne	Richardson		MD	Icahn School of Medicine at Mount Sinai	New York, NY, USA	Committee member	RECOVER-Adult
Scott	Russo		PhD	Icahn School of Medicine at Mount Sinai	New York, NY, USA	Committee member	RECOVER-Adult
Alan C.	Seifert		PhD	Icahn School of Medicine at Mount Sinai	New York, NY, USA	Co-Investigator, Neuroradiology Co-Lead	RECOVER-Adult
Abdullah	Serri		Bachelor	Icahn School of Medicine at Mount Sinai	New York, NY, USA	Clinical Research Coordinator	RECOVER-Adult
Jordan	Walker		Bachelor	Icahn School of Medicine at Mount Sinai	New York, NY, USA	Clinical Research Coordinator	RECOVER-Adult
Michell	Yee		Bachelor	Icahn School of Medicine at Mount Sinai	New York, NY, USA	Associate Researcher	RECOVER-Adult
Natalie L.	Adolphi		PhD	University of New Mexico	Albuquerque, NM, USA	Co-Investigator	RECOVER-Adult
Natalya	Alekhina		MS	University of Utah	Salt Lake City, UT, USA	Not provided	RECOVER-Adult
David A.	Archuleta			University of New Mexico			RECOVER-Adult
Jackson	Barlocker		MS	University of Utah	Salt Lake City, UT, USA	Data Engineer	RECOVER-Adult
Steven B.	Bradfute		PhD	University of New Mexico	Albuquerque, NM, USA	Co-Investigator	RECOVER-Adult
Rebecca	Brito			University of New Mexico			RECOVER-Adult
Tanner W.	Bryan		MS, CCRP	Denver Health & Hospital Authority	Denver, CO, USA	Research Manager	RECOVER-Adult
Kaitlin E.	Buck		MPH	Denver Health & Hospital Authority	Denver, CO, USA	Clinical Research Coordinator	RECOVER-Adult
Debra	Davis		NP, PMHNP	University of Colorado, Anschutz Medical Campus	Aurora, CO, USA	Psychiatrist	RECOVER-Adult
Sara J.	Deakyne Davies		MPH	Children's Hospital Colorado	Aurora, CO, USA	Subsite Informatics Lead, Co-Investigator	RECOVER-Adult
Lauren A.	Decker		MD	University of New Mexico	Albuquerque, NM, USA	Hub PI	RECOVER-Adult
Jamie	Elifritz		MD	University of New Mexico	Albuquerque, NM, USA	Co-Investigator	RECOVER-Adult
Kristine M.	Erlandson		MD, MS	University of Colorado, Anschutz Medical Campus	Aurora, CO, USA	SubSite PI	RECOVER-Adult
Julio C.	Facelli		PhD	University of Utah	SALT LAKE CITY, UT, USA	Co-Investigator	RECOVER-Adult
Harrison Z.	Fudge		BS	University of Colorado, Anschutz Medical Campus	Aurora, CO, USA	Clinical Research Coordinator	RECOVER-Adult
Huong	Tran		BA	University of Colorado, Anschutz Medical Campus	Aurora, CO, USA	Clinical Research Coordinator	RECOVER-Adult
Chloe	Pitch		BS, MA	University of Colorado, Anschutz Medical Campus	Aurora, CO, USA	Clinical Research Coordinator	RECOVER-Adult
Elen M.	Feuerriegel		PhD, ACRP-CP	University of Colorado, Anschutz Medical Campus	Aurora, CO, USA	Research Manager	RECOVER-Adult
Isaac	Ford		DpT	University of Utah			RECOVER-Adult
Naomi P.	Friedman		PhD	University of Colorado, Boulder	Boulder, CO, USA	SubSite PI	RECOVER-Adult
Noella D.	Garcia-Soberanez		BA	University of New Mexico			RECOVER-Adult
Edward M.	Gardner		MD	Denver Health & Hospital Authority	Denver, CO, USA	SubSite PI	RECOVER-Adult
Caitlyn	Stringham			University of Utah			RECOVER-Adult
Leah	Ling			University of Utah			RECOVER-Adult
Tewodros H.	Gebremariam		MD, ECFMG certified	Denver Health & Hospital Authority	Denver, CO, USA	Research Associate	RECOVER-Adult
Frederick D.	Gentry		RN	University of New Mexico			RECOVER-Adult
Ramkiran	Gouripeddi		PhD	University of Utah	Salt Lake City, UT, USA	Co-Investigator	RECOVER-Adult
Paige	Graham		BA	University of Colorado, Anschutz Medical Campus	Aurora, CO, USA	Clinical Research Coordinator	RECOVER-Adult
Eve G.	Gronert		BA	University of New Mexico			RECOVER-Adult
Michelle S.	Harkins		MD	University of New Mexico	Albuquerque, NM, USA	Co-Investigator	RECOVER-Adult
Kellie L.	Hawkins		MD, MPH	Denver Health & Hospital Authority	Denver, CO, USA	Co-Investigator	RECOVER-Adult
Jace D.	Johnny		DNP	University of Utah	Salt Lake City, UT, USA	Clinician/Annotation	RECOVER-Adult
Brandon M.	Johnson		BS	University of Colorado, Anschutz Medical Campus	Aurora, CO, USA	Clinical Research Coordinator	RECOVER-Adult
Sarah E.	Jolley		MD, MS	University of Colorado, Anschutz Medical Campus	Aurora, CO, USA	Co-Investigator, Adjudication Committee Chair	RECOVER-Adult
Jennifer	Lloyd		MSN	University of Utah	Salt Lake City, UT, USA	Research Nurse	RECOVER-Adult
Katelyn R.	Ludwig		PhD	University of Colorado, Boulder	Boulder, CO, USA	Research Scientist	RECOVER-Adult
Noah I.	Martinez		BS	University of New Mexico			RECOVER-Adult
Sean A.	McCandless		BS	University of Colorado, Anschutz Medical Campus	Aurora, CO, USA	Clinical Research Coordinator	RECOVER-Adult
Lorenzo A.	Montoya		BS	University of New Mexico			RECOVER-Adult
Judy L.	Oakes		PhD	Denver Health & Hospital Authority	Denver, CO, USA	Clinical Research Coordinator	RECOVER-Adult
Alisha N.	Parada		MD	University of New Mexico	Albuquerque, NM, USA	Co-Investigator	RECOVER-Adult
Davin K.	Quinn		MD	University of New Mexico	Albuquerque, NM, USA	Co-Investigator	RECOVER-Adult
Hengameh	Raissy		PharmD	University of New Mexico	Albuquerque, NM, USA	Hub PI	RECOVER-Adult
Alfredo	Ramos		RN	University of New Mexico			RECOVER-Adult
Kayleigh M.	Reid		BS	University of Colorado, Anschutz Medical Campus	Aurora, CO, USA	Clinical Research Coordinator	RECOVER-Adult
Jane E.	Reusch		MD	University of Colorado, Anschutz Medical Campus	Aurora, CO, USA	Co-Investigator, committee chair	RECOVER-Adult
Elyce B.	Sheehan		MD	University of New Mexico	Albuquerque, NM, USA	Co-Investigator	RECOVER-Adult
Ron J.	Sokol		MD	University of Colorado, Anschutz Medical Campus	Aurora, CO, USA	Site PI	RECOVER-Adult
Irena S.	Treacher		MA	University of New Mexico			RECOVER-Adult
Joel D.	Trinity		PhD	University of Utah	Salt Lake City, UT, USA	Scientific Lead, Task Force Member - Integrative Physiology	RECOVER-Adult
Dongngan T.	Truong		MD, MS	University of Utah	Salt Lake City, UT, USA	Hub PI	RECOVER-Adult
Shelby C.	West		MPH	University of Colorado, Anschutz Medical Campus	Aurora, CO, USA	Clinical Research Coordinator	RECOVER-Adult
Joie	Molden		PhD	University of Colorado, Anschutz Medical Campus	Aurora, CO, USA	Neuropsychologist	RECOVER-Adult
Nasser	Sharareh		PhD	University of Utah			RECOVER-Adult
Lisa J.	Weaver		BS	University of Utah			RECOVER-Adult
Adam M.	Spivak		MD, MS	University of Utah			RECOVER-Adult
Jeanette P.	Brown		MD, PhD	University of Utah			RECOVER-Adult
Kevin S.	Shah		MD	University of Utah			RECOVER-Adult
Laura A.	Pace		MD, PhD	University of Utah			RECOVER-Adult
Lucinda	Bateman		MD	Bateman Horne Center			RECOVER-Adult
Mary Beth	Scholand		MD	University of Utah			RECOVER-Adult
Matt	Velinder		PhD	University of Utah			RECOVER-Adult
Melissa	Cortez		DO	University of Utah			RECOVER-Adult
Sarah Shizuko	Morimoto		PsyD	University of Utah			RECOVER-Adult
Yue	Lu		PhD	University of Utah			RECOVER-Adult
Megan	Owen		BS	University of Colorado, Anschutz Medical Campus	Aurora, CO, USA	Clinical Research Coordinator	RECOVER-Adult
Jessica A.	Hermansen		BS	University of Utah			RECOVER-Adult
Ashton M.	Lindsay		SCMT, MTBC	University of Utah			RECOVER-Adult
Dagny K	Donohue		BS	University of Utah			RECOVER-Adult
Lohit	Garg		MD	University of Colorado, Anschutz Medical Campus	Aurora, CO, USA	Co-Investigator	RECOVER-Adult
Thomas	Wodushek		PhD	University of Colorado, Anschutz Medical Campus	Aurora, CO, USA	Neuropsychologist	RECOVER-Adult
Janine	Higgins		PhD	University of Colorado, Anschutz Medical Campus	Aurora, CO, USA	Co-Investigator	RECOVER-Adult
Tim	Lockie		MS, MBA, CRA	University of Colorado, Anschutz Medical Campus	Aurora, CO, USA	Research Staff	RECOVER-Adult
Marisa	Brightman		PA	University of Colorado, Anschutz Medical Campus	Aurora, CO, USA	Co-Investigator	RECOVER-Adult
Brook	Thurman		BS	University of Colorado, Anschutz Medical Campus	Aurora, CO, USA	Research Staff	RECOVER-Adult
Jenny M.	Powell		BS	University of Utah			RECOVER-Adult
Dylan C.	Freston		MPH	University of Utah			RECOVER-Adult
Juliemar C.	Medina			University of Utah			RECOVER-Adult
Bailee	Aguirre			Intermountain Healthcare			RECOVER-Adult
Jeff	Anderson		MD	Intermountain Healthcare	Salt Lake City, UT, USA	Co-Investigator	RECOVER-Adult
Tami	Bair			Intermountain Healthcare			RECOVER-Adult
Lindsay	Bosh			Intermountain Healthcare			RECOVER-Adult
Lorlie	Evans			Intermountain Healthcare			RECOVER-Adult
Chase	Garrett		BS	Intermountain Healthcare			RECOVER-Adult
Dixie	Harris			Intermountain Healthcare			RECOVER-Adult
Katherine	Herrera			Intermountain Healthcare			RECOVER-Adult
Benjamin D.	Horne		PhD, MPH, MStat	Intermountain Healthcare	Salt Lake City, UT, USA	SubSite PI	RECOVER-Adult
James	Juan			Intermountain Healthcare			RECOVER-Adult
Stacey	Knight		PhD	Intermountain Healthcare	Salt Lake City, UT, USA	Biostatistician	RECOVER-Adult
Kirk	Knowlton		MD	Intermountain Healthcare	Salt Lake City, UT, USA	Site PI	RECOVER-Adult
Lindsay	Leither		MD	Intermountain Healthcare	Salt Lake City, UT, USA	Co-investigator	RECOVER-Adult
Heather	Maestas		BS	Intermountain Healthcare			RECOVER-Adult
Heidi T.	May		PhD, MPH	Intermountain Healthcare	Salt Lake City, UT, USA	Co-Investigator	RECOVER-Adult
Gabriel	Najarian			Intermountain Healthcare			RECOVER-Adult
Scott C.	Woller		MD	Intermountain Healthcare	Murray, UT, USA	SubSite PI, Co-Investigator	RECOVER-Adult
Shyanne	Zubal			Intermountain Healthcare			RECOVER-Adult
McKenna M.	Jensen		BS	Intermountain Healthcare	Salt Lake City, UT, USA	Clinical Research Coordinator	RECOVER-Adult
Tiaura	Webb			Intermountain Healthcare	Salt Lake City, UT, USA	Clinical Research Assistant	RECOVER-Adult
Leslie	Iverson		PA-C	Intermountain Healthcare	Salt Lake City, UT, USA	Co-Investigator	RECOVER-Adult
Mirna	Ayache		MD, MPH	Metrohealth Medical Center, Case western Reserve University	Cleveland, OH, USA	Co-Investigator	RECOVER-Adult
Alexis	Baloi						RECOVER-Adult
Emma	Barnboym						RECOVER-Adult
Nicholas	Boldt						RECOVER-Adult
Hulya	Bukulmez		MD	The MetroHealth System, Case Western Reserve University	Cleveland, OH, USA	SubSite PI	RECOVER-Adult
Hailey	Chesnick						RECOVER-Adult
Ann	Conrad						RECOVER-Adult
Mary	Consolo						RECOVER-Adult
Lynette	Curtis						RECOVER-Adult
Brian	D’anza						RECOVER-Adult
Kathryn	DiFrancesco						RECOVER-Adult
Marissa	Edminston						RECOVER-Adult
Ebenezer	Eteshola						RECOVER-Adult
Michelle	Gallagher						RECOVER-Adult
Kelly S.	Gibson		MD	The MetroHealth System/Case Western Reserve University	Cleveland, OH, USA	SubSite PI	RECOVER-Adult
Larraine	Gordesky						RECOVER-Adult
Carla	Greenwood						RECOVER-Adult
Maricela	Haghiac						RECOVER-Adult
Paul	Harris						RECOVER-Adult
Carla	Hernandez						RECOVER-Adult
Shirin	Iqbal						RECOVER-Adult
David C.	Kaelber		MD, PhD, MPH	Case Western Reserve University	Cleveland, OH, USA	SubSite PI	RECOVER-Adult
Elizabeth S.	Kaufman		MD	MetroHealth Campus, Case Western Reserve University	Cleveland, OH, USA	Co-Investigator, Reading ECGs, Seeing POTS patients	RECOVER-Adult
Olivia	Kennedy						RECOVER-Adult
Danielle	Labbato						RECOVER-Adult
Ketrin	Lengu						RECOVER-Adult
Antonio	Levert						RECOVER-Adult
Jennifer	Levin						RECOVER-Adult
Rebecca	Lowenthal						RECOVER-Adult
Bridget	Mackin						RECOVER-Adult
Shahdi K.	Malakooti		MD, MS	Case Western Reserve University	Cleveland, OH, USA	Co-Investigator	RECOVER-Adult
Grace A.	McComsey		MD	Case Western Reserve University and University Hospitals of Cleveland	Cleveland, OH, USA	Hub PI	RECOVER-Adult
Judy	Minium						RECOVER-Adult
Christian	Mouchati		MD	School of Medicine, Case Western Reserve University	Cleveland, OH, USA	Research Fellow	RECOVER-Adult
Christine	Oleson						RECOVER-Adult
Ann	Pearman		PhD	Case Western Reserve University	Cleveland, OH, USA	Co-Investigator	RECOVER-Adult
Morgan	Hershey						RECOVER-Adult
Amanda	Rivera						RECOVER-Adult
Michael	Rodgers						RECOVER-Adult
Theresa	Rodgers						RECOVER-Adult
Arnab	Roy						RECOVER-Adult
Kris	Russ						RECOVER-Adult
Sarah	Scott						RECOVER-Adult
Niyati	Sheth						RECOVER-Adult
Beth	Smith						RECOVER-Adult
Cheryl	Smith						RECOVER-Adult
Terry	Stancin						RECOVER-Adult
Daniel	Temple						RECOVER-Adult
Megan	Tribout						RECOVER-Adult
Elisheva	Weinberger						RECOVER-Adult
David	Zhang						RECOVER-Adult
Sokratis N.	Zisis		MD	Case Western Reserve University, School of Medicine	Cleveland, OH, USA	Co-Investigator	RECOVER-Adult
Ornina	Atieh		MD	Case Western Reserve University, School of Medicine			RECOVER-Adult
George	Yendewa		MD	Case Western Reserve University			RECOVER-Adult
Jhony	Baissary		MD	Case Western Reserve University			RECOVER-Adult
KImberly	Pettinato						RECOVER-Adult
Joaquin	Lim						RECOVER-Adult
Joshua	Jacob						RECOVER-Adult
Cara	Adams						RECOVER-Adult
Viral	Tejani						RECOVER-Adult
Heather A.	Algren		BS, BSN	Providence Swedish Medical Center	Seattle, WA, USA	Site Lead, non-PI	RECOVER-Adult
Radica	Alicic		MD, FHM, FACP	Providence Inland Northwest Health	Spokane, WA, USA	Co-Investigator	RECOVER-Adult
Joni	Baxter		BS	Providence Inland Northwest Health	Spokane, WA, USA	Clinical Research Coordinator	RECOVER-Adult
Conor	Brennan		BS	Institute for Systems Biology	Seattle, WA, USA	Lab Technician	RECOVER-Adult
Antonina	Caudill		MPH	Cedars-Sinai Medical Center	Los Angeles, CA, USA	Clinical Research Coordinator	RECOVER-Adult
Peter	Chen		MD	Cedars-Sinai Medical Center	Los Angeles, CA, USA	SubSite PI	RECOVER-Adult
Tananshi	Chopra		BS	Cedars-Sinai Medical Center	Los Angeles, CA, USA	Clinical Research Coordinator	RECOVER-Adult
Helen Y.	Chu		MD, MPH	University of Washington	Seattle, WA, USA	SubSite PI	RECOVER-Adult
James	Del Alcazar			Providence Swedish Medical Center	Seattle, WA, USA	Clinical Research Coordinator	RECOVER-Adult
Alexandria M.	Duven		BSN	Providence Swedish Medical Center	Seattle, WA, USA	Research Nurse	RECOVER-Adult
Rick	Edmark		BS	Institute for Systems Biology	Seattle, WA, USA	Lab Manager	RECOVER-Adult
Sarah	Emerson		BS	Providence Inland Northwest Health	Spokane, WA, USA	Clinical Research Coordinator	RECOVER-Adult
Jason D.	Goldman		MD, MPH	Providence Swedish Medical Center	Seattle, WA, USA	SubSite PI	RECOVER-Adult
Vanessa	Gutierrez		BS	Institute for Systems Biology	Seattle, WA, USA	Lab Technician	RECOVER-Adult
Jennifer	Hadlock		MD	Institute for Systems Biology	Seattle, WA, USA	Co-Investigator	RECOVER-Adult
Alex	Harteloo		BS	University of Washington	Seattle, WA, USA	Clinical Research Coordinator	RECOVER-Adult
James R.	Heath		PhD	Institute for Systems Biology	Seattle, WA, USA	Hub PI	RECOVER-Adult
Susan	Hood		PhD	Providence Inland Northwest Health	Spokane, WA, USA	Regulatory	RECOVER-Adult
Susan	Jackman		BSN, MS	Cedars-Sinai Medical Center	Los Angeles, CA, USA	Clinical Research Nurse	RECOVER-Adult
John	Kaneko			Providence Swedish Medical Center	Seattle, WA, USA	Regulatory	RECOVER-Adult
Megan	Kemp		BS	University of Washington	Seattle, WA, USA	Clinical Research Coordinator	RECOVER-Adult
Christina	Kim		MSN, MPH	Providence Swedish Medical Center	Seattle, WA, USA	Co-Investigator	RECOVER-Adult
Kelli	Kuykendall		NCMA	Providence Inland Northwest Health	Spokane, WA, USA	Clinical Research Coordinator	RECOVER-Adult
Sarah	Li		MS	Institute for Systems Biology	Seattle, WA, USA	Lab Technician	RECOVER-Adult
Jennifer K.	Logue		BS	University of Washington	Seattle, WA, USA	Project Manager	RECOVER-Adult
Andrew T.	Magis		PhD	Institute for Systems Biology	Seattle, WA, USA	Co-Investigator	RECOVER-Adult
Paula	Manner			Providence Swedish Medical Center	Seattle, WA, USA	Clinical Research Coordinator	RECOVER-Adult
Carly	Mason		BS	Providence Swedish Medical Center	Seattle, WA, USA	Regulatory	RECOVER-Adult
Kathryn	McCaffrey		BS	University of Washington	Seattle, WA, USA	Clinical Research Coordinator	RECOVER-Adult
Connor	McDonald		BS	Institute for Systems Biology	Seattle, WA, USA	Lab Technician	RECOVER-Adult
Dylan	McDonald		BA	University of Washington	Seattle, WA, USA	IRB/Regulatory Coordinator, Primary Research Coordinator	RECOVER-Adult
Kim M.	Murray		PhD	Institute for Systems Biology	Seattle, WA, USA	Program Manager	RECOVER-Adult
Callista	Nackviseth		BS	University of Washington	Seattle, WA, USA	Clinical Research Coordinator	RECOVER-Adult
Helen	Nguyen		BS	University of Washington	Seattle, WA, USA	Clinical Research Coordinator	RECOVER-Adult
Tanyalak	Parimon		MD	Cedars-Sinai Medical Center	Los Angeles, CA, USA	Co-Investigator	RECOVER-Adult
Rachel	Poussier		BS, BA	Providence Swedish Medical Center	Seattle, WA, USA	Research Assistant	RECOVER-Adult
Lee	Rowen			Institute for Systems Biology	Seattle, WA, USA	Lab Technician	RECOVER-Adult
Richard	Satira		MSCR	Providence Swedish Medical Center	Seattle, WA, USA	Research Nurse	RECOVER-Adult
Sam	Torbati		MD	Cedars-Sinai Medical Center	Los Angeles, CA, USA	Co-Investigator	RECOVER-Adult
Katherine R.	Tuttle		MD	Providence Inland Northwest Health	Spokane, WA, USA	SubSite PI	RECOVER-Adult
Julie A.	Wallick		BS, BA	Providence Swedish Medical Center	Seattle, WA, USA	Clinical Research Coordinator	RECOVER-Adult
Dan	Yuan		PhD	Institute for Systems Biology	Seattle, WA, USA	Research Assistant	RECOVER-Adult
Kino	Watanabe		BS	University of Washington	Seattle, WA, USA	Clinical Research Coordinator	RECOVER-Adult
Lauren E.	Wilcox		CMA	Providence Inland Northwest Health	Spokane, WA, USA	Clinical Research Coordinator	RECOVER-Adult
Fatima	Contreras		BS	Cedars-Sinai Medical Center	Los Angeles, CA, USA	Clinical Research Coordinator	RECOVER-Adult
Lea	Dahlke		BS	Cedars-Sinai Medical Center	Los Angeles, CA, USA	Clinical Research Coordinator	RECOVER-Adult
Lasya	Gudipudi		BS	Cedars-Sinai Medical Center	Los Angeles, CA, USA	Clinical Research Coordinator	RECOVER-Adult
Matthew	Modes		MD	Cedars-Sinai Medical Center	Los Angeles, CA, USA	Co-Investigator	RECOVER-Adult
Nicole	Muttera		BS	Cedars-Sinai Medical Center	Los Angeles, CA, USA	Clinical Research Intern	RECOVER-Adult
Nancy	Salinas		BSN	Cedars-Sinai Medical Center	Los Angeles, CA, USA	Clinical Research Nurse	RECOVER-Adult
Josie	Tadeo		BS	Cedars-Sinai Medical Center	Los Angeles, CA, USA	Clinical Research Coordinator	RECOVER-Adult
Shane	White		BS	Providence Inland Northwest Health	Spokane, WA, USA	Clinical Research Coordinator	RECOVER-Adult
Stephanie	Alvarado						RECOVER-Adult
Reed	Anderson						RECOVER-Adult
Azaneth	Arellanes						RECOVER-Adult
Rose A.	Barajas						RECOVER-Adult
Suneet P.	Chauhan		MD, Hon DSc	University of Texas Health Science Center at Houston, Children's Memorial Hermann Hospital	Houston, TX, USA	Investigator	RECOVER-Adult
Geoffrey D.	Clarke		PhD	University of Texas Health Science Center at San Antonio	San Antonio, TX, USA	Co-Investigator	RECOVER-Adult
Cheryl E.	Farner		MSN	The University of Texas Health Science Center	San Antonio, TX, USA	Co-Investigator	RECOVER-Adult
Melinda S.	Fischer		BS	University of Texas Health Science Center at San Antonio	San Antonio, TX, USA	Clinical Research Coordinator	RECOVER-Adult
Mark P.	Goldberg						RECOVER-Adult
Keren	Hasbani		MD	Dell Children's Medical Center, The University of Texas at Austin	Austin, TX, USA	SubSite PI	RECOVER-Adult
Gabrielyd	Hastings						RECOVER-Adult
Patricia	Heard						RECOVER-Adult
Italia	Herrera						RECOVER-Adult
Edgar	Infante						RECOVER-Adult
Hillary	Johnson						RECOVER-Adult
Johnnie	Jones						RECOVER-Adult
Dean L.	Kellogg		MD, PhD	University of Texas Health Science Center at San Antonio	San Antonio, TX, USA	Co-Investigator	RECOVER-Adult
Ellen	Kraig		PhD	University of Texas Health San Antonio	San Antonio, TX, USA	ROA PI	RECOVER-Adult
Lisa	Longoria						RECOVER-Adult
Anoop M.	Nambiar		MD, MS	University of Texas Health Science Center San Antonio	San Antonio, TX, USA	SubSite PI, Co-Investigator	RECOVER-Adult
Emeka	Okafor						RECOVER-Adult
Claudia C.	Paredes,						RECOVER-Adult
Jan E.	Patterson						RECOVER-Adult
Alexis	Pinones						RECOVER-Adult
Jennifer S.	Potter		PhD	University of Texas Health Science Center San Antonio	San Antonio, TX, USA	Hub PI	RECOVER-Adult
W. B.	Reeves		MD	The University of Texas Health Science Center at San Antonio Department of Medicine	San Antonio, TX, USA	Not provided	RECOVER-Adult
George R.	Saade		MD	The University of Texas Medical Branch	Galveston, TX, USA	SubSite PI	RECOVER-Adult
Marzieh	Salehi		MD, MS	University of Texas Health at San Antonio	San Antonio, TX, USA	Hub PI	RECOVER-Adult
Irma	Scholler						RECOVER-Adult
Sudha	Seshadri		MD	University of Texas Health Sciences Center San Antonio	San Antonio, TX, USA	Co-Investigator, Lead CSC Neuropsychiatry Pathobiology Working Group	RECOVER-Adult
Dimpy P.	Shah		MD, PhD	University of Texas Health San Antonio	San Antonio, TX, USA	Co-Investigator	RECOVER-Adult
Pankil	Shah						RECOVER-Adult
Kumar	Sharma		MD	University of Texas Health at San Antonio Division of Nephrology	San Antonio, TX, USA	SubSite PI	RECOVER-Adult
Kavita	Sharma		MD	University of Texas Southwestern	Dallas, TX, USA	SubSite PI	RECOVER-Adult
Bridgette	Soileau						RECOVER-Adult
Pamela	Solis						RECOVER-Adult
Carmen	Stoebner						RECOVER-Adult
Michael	Sullivan						RECOVER-Adult
Barbara S.	Taylor						RECOVER-Adult
Robin	Tragus						RECOVER-Adult
Joel	Tsevat		MD, MPH	Long School of Medicine, University of Texas Health Science Center at San Antonio	San Antonio, TX, USA	Co-Investigator	RECOVER-Adult
Monica	Verduzco-Gutierrez		MD	University of Texas Health Science Center at San Antonio	San Antonio, TX, USA	Hub PI	RECOVER-Adult
Neera	Ahuja		MD	Stanford University School of Medicine	Palo Alto, CA, USA	Long COVID/RECOVER patient caregiver Representative, Co-Investigator, fund CRC/faculty time beyond grant allowance	RECOVER-Adult
Catherine A.	Blish		MD, PhD	Stanford University School of Medicine	Stanford, CA, USA	SubSite PI	RECOVER-Adult
Andra L.	Blomkalns		MD, MBA	Stanford University	Stanford, CA, USA	Co-Investigator, Chair-PPOC	RECOVER-Adult
Richard	Brotherton						RECOVER-Adult
Kimberly	Clinton						RECOVER-Adult
Vaidehi	Dingankar						RECOVER-Adult
Linda N.	Geng		MD, PhD	Stanford University	Stanford, CA, USA	Co-Investigator	RECOVER-Adult
Minjoung	Go		MD, MPH	Stanford School of Medicine	Palo Alto, CA, USA	SubSite PI	RECOVER-Adult
Francois	Haddad		MD	Stanford University	Palo Alto, CA, USA	Co-Investigator	RECOVER-Adult
Prasanna	Jagannathan		MD	Stanford University School of Medicine	Stanford, CA, USA	SubSite PI, Co-Investigator, Mechanistic pathways member	RECOVER-Adult
Christopher	Jamero		MA	Stanford University	Stanford, CA, USA	CRC2	RECOVER-Adult
Kathryn	Jee						RECOVER-Adult
Xiaolin K.	Jia		MD	Stanford University	Palo Alto, CA, USA	Co-Investigator	RECOVER-Adult
Naresh	Khurana						RECOVER-Adult
Andre	Kumar						RECOVER-Adult
Yvonne	Maldonado		MD	Standord University	Palo Alto, CA, USA	Hub Co-PI	RECOVER-Adult
Mitchell G.	Miglis		MD	Stanford University	Palo Alto, CA, USA	Co-Investigator	RECOVER-Adult
Ellen	O'Conor						RECOVER-Adult
Kelly	Olszewski						RECOVER-Adult
Divya	Pathak		BA	Stanford University	Palo Alto, CA, USA	Committee Member; CRM	RECOVER-Adult
Orlando	Quintero		MD	Stanford University	Palo Alto, CA, USA	Co-Investigator	RECOVER-Adult
Jake	Scott		MD	Stanford University	Palo Alto, CA, USA	Co-Investigator	RECOVER-Adult
Upinder	Singh		MD	Stanford University	Stanford, CA, USA	Hub PI	RECOVER-Adult
Alfredo E.	Urdaneta		MD	Stanford University	Palo Alto, CA, USA	Co-Investigator	RECOVER-Adult
Paul J.	Utz		MD	Stanford University School of Medicine	Stanford, CA, USA	Hub PI	RECOVER-Adult
Mary R.	Varkey						RECOVER-Adult
Corey	Saperia		MD	Stanford University School of Medicine			RECOVER-Adult
Lynn	Autry						RECOVER-Adult
Christian	Bime						RECOVER-Adult
Sabine	Borwege						RECOVER-Adult
Jacquelynn	Copeland						RECOVER-Adult
Marjorie	DiLise-Russo						RECOVER-Adult
Kacey C.	Ernst		PhD, MPH	The University of Arizona		Co-Investigator	RECOVER-Adult
Denise R.	Esquivel						RECOVER-Adult
Susan	Fadden						RECOVER-Adult
Isaias	Gomez						RECOVER-Adult
Garrett	Grischo						RECOVER-Adult
Lillian	Hansen						RECOVER-Adult
David T.	Harris						RECOVER-Adult
Stefanie	Harris						RECOVER-Adult
William	Hartley						RECOVER-Adult
Michael	Hernandez						RECOVER-Adult
Leah	Hillier						RECOVER-Adult
Harvey	Hsu		MD	University of Arizona	Phoenix, AZ, USA	Co-Investigator	RECOVER-Adult
Trina	Hughes						RECOVER-Adult
Hira	Ismail						RECOVER-Adult
Stephanie	Iusim						RECOVER-Adult
Michelle	James						RECOVER-Adult
Mrinalini	Kala						RECOVER-Adult
Maria	Karnafel						RECOVER-Adult
Daniel	Kim						RECOVER-Adult
Kenneth S.	Knox		MD	University of Arizona	Phoenix, AZ, USA	Co-Investigator	RECOVER-Adult
Alison	Koleski						RECOVER-Adult
Bonnie	LaFleur						RECOVER-Adult
Brenda	Lambert						RECOVER-Adult
Sicily	LaRue						RECOVER-Adult
Joyce K.	Lee-Iannotti		MD	Banner University Medical Center-Phoenix, University of Arizona College of Medicine Phoenix	Phoenix, AZ, USA	Long COVID/RECOVER patient Representative, Long COVID/RECOVER community Representative, Hub PI, SubSite PI, Co-Investigator	RECOVER-Adult
David	Lieberman						RECOVER-Adult
Karen	Lutrick						RECOVER-Adult
Nirav	Merchant						RECOVER-Adult
Michelle	James						RECOVER-Adult
Christopher	Morton						RECOVER-Adult
Jarrod M.	Mosier		MD	University of Arizona College of Medicine-Tucson	Tucson, AZ, USA	Co-Investigator	RECOVER-Adult
Ganesh	Murthy						RECOVER-Adult
Janko Z.	Nikolich		MD, PhD	University of Arizona College of Medicine	Tucson, AZ, USA	MPI	RECOVER-Adult
Toluwanimi	Olorunnisola						RECOVER-Adult
Sairam	Parthasarathy		MD	The University of Arizona College of Medicine Tucson	Tucson, AZ, USA	MPI	RECOVER-Adult
Jeanette	Peralta						RECOVER-Adult
William (.	Pilling						RECOVER-Adult
Kristen	Pogreba-Brown		PhD	University of Arizona	Tucson, AZ, USA	Co-Investigator	RECOVER-Adult
Eric M.	Reiman		MD	Banner Alzheimer's Institute	Phoenix, AZ, USA	Not provided	RECOVER-Adult
Franz P.	Rischard		DO, MSc	University of Arizona	Tucson, AZ, USA	Co-Investigator	RECOVER-Adult
Lee T.	Ryan						RECOVER-Adult
Terry	Smith						RECOVER-Adult
Manuel	Snyder						RECOVER-Adult
Francisco	Soto						RECOVER-Adult
Vignesh	Subbian		PhD	University of Arizona	Tucson, AZ, USA	Co-Investigator, Chair of the QA/QC/DI governance committee, Informatics lead for University of Arizona hub	RECOVER-Adult
Kyle	Suhr						RECOVER-Adult
Samuel	Unzek						RECOVER-Adult
Sheila	Vadovicky						RECOVER-Adult
Deanna	Velarde						RECOVER-Adult
Sharry	Veres						RECOVER-Adult
Cathleen	Wilson						RECOVER-Adult
Grace	Anderson		BA	University of California San Francisco	San Francisco, CA, USA	Clinical Research Coordinator	RECOVER-Adult
Khamal	Anglin		MD, MPH	University of California San Francisco	San Francisco, CA, USA	Study Manager	RECOVER-Adult
Urania	Argueta		BS	University of California San Francisco	San Francisco, CA, USA	Clinical Research Coordinator	RECOVER-Adult
Kofi	Asare		BA	University of California San Francisco	San Francisco, CA, USA	Clinical Research Coordinator	RECOVER-Adult
Melissa	Buitrago			University of California San Francisco	San Francisco, CA, USA	Clinical Research Coordinator	RECOVER-Adult
Celina	Chang Song		AA	University of California San Francisco	San Francisco, CA, USA	Clinical Research Coordinator	RECOVER-Adult
Alexus	Clark		BA	University of California San Francisco	San Francisco, CA, USA	Clinical Research Coordinator	RECOVER-Adult
Emily	Conway		BA	University of California San Francisco	San Francisco, CA, USA	Clinical Research Coordinator	RECOVER-Adult
Steven G.	Deeks		MD	University of California San Francisco	San Francisco, CA, USA	Hub PI	RECOVER-Adult
Nicole	Del Castillo			University of California San Francisco	San Francisco, CA, USA	Clinical Research Coordinator	RECOVER-Adult
Monika	Deswal			University of California San Francisco	San Francisco, CA, USA	Clinical Research Coordinator	RECOVER-Adult
Matthew S.	Durstenfeld		MD, MAS	University of California San Francisco	San Francisco, CA, USA	Co-Investigator	RECOVER-Adult
Elnaz	Eilkhani			University of California San Francisco	San Francisco, CA, USA	Regulatory	RECOVER-Adult
Avery	Eun			University of California San Francisco	San Francisco, CA, USA	Clinical Research Coordinator	RECOVER-Adult
Emily	Fehrman		BA	University of California San Francisco	San Francisco, CA, USA	Clinical Research Coordinator	RECOVER-Adult
Tony	Figueroa		BA	University of California San Francisco	San Francisco, CA, USA	Clinical Research Coordinator	RECOVER-Adult
Diana	Flores		MPH	University of California San Francisco	San Francisco, CA, USA	Clinical Research Coordinator	RECOVER-Adult
Halle	Grebe		BS	University of California San Francisco	San Francisco, CA, USA	Clinical Research Coordinator	RECOVER-Adult
Timothy J.	Henrich		MD, MMSc	University of California San Francisco	San Francisco, CA, USA	Co-Investigator	RECOVER-Adult
Rebecca	Hoh		MS, RD	University of California San Francisco	San Francisco, CA, USA	Clinical Research Coordinator	RECOVER-Adult
Priscilla	Hsue		MD	University of California San Francisco	San Francisco, CA, USA	Co-Investigator	RECOVER-Adult
Beatrice	Huang		BA	University of California San Francisco	San Francisco, CA, USA	Study Manager	RECOVER-Adult
Rania	Ibrahim			University of California San Francisco	San Francisco, CA, USA	Clinical Research Coordinator	RECOVER-Adult
John D.	Kelly		MD, PhD	University of California San Francisco	San Francisco, CA, USA	Hub PI, SubSite PI, Co-Investigator	RECOVER-Adult
Marian	Kerbleski		RN	University of California San Francisco	San Francisco, CA, USA	Clinical Research Coordinator	RECOVER-Adult
Raushun	Kirtikar			University of California San Francisco	San Francisco, CA, USA	Clinical Research Coordinator	RECOVER-Adult
Megan T.	Lew		BA	University of California San Francisco	San Francisco, CA, USA	Clinical Research Coordinator	RECOVER-Adult
James	Lombardo			University of California San Francisco	San Francisco, CA, USA	Clinical Research Coordinator	RECOVER-Adult
Monica	Lopez		BA	University of California San Francisco	San Francisco, CA, USA	Clinical Research Coordinator	RECOVER-Adult
Michael	Luna			University of California San Francisco	San Francisco, CA, USA	Clinical Research Coordinator	RECOVER-Adult
Carina	Marquez		MD, MPH	University of California San Francisco	San Francisco, CA, USA	Co-Investigator	RECOVER-Adult
Jeffrey N.	Martin		MD, MPH	University of California San Francisco	San Francisco, CA, USA	Hub PI, SubSite PI, Co-Investigator	RECOVER-Adult
Sadie	Munter		BA	University of California San Francisco	San Francisco, CA, USA	Clinical Research Coordinator	RECOVER-Adult
Lynn	Ngo		BA	University of California San Francisco	San Francisco, CA, USA	Clinical Research Coordinator	RECOVER-Adult
Jesus	Pineda-Ramirez		BA	University of California San Francisco	San Francisco, CA, USA	Clinical Research Coordinator	RECOVER-Adult
Kim	Rhoads		MD, MS, MPH, FACS	University of California San Francisco	San Francisco, CA, USA	Co-Investigator	RECOVER-Adult
Antonio	Rodriguez		BA	University of California San Francisco	San Francisco, CA, USA	Clinical Research Coordinator	RECOVER-Adult
Justin	Romero		BA	University of California San Francisco	San Francisco, CA, USA	Clinical Research Coordinator	RECOVER-Adult
Dylan	Ryder		BA	University of California San Francisco	San Francisco, CA, USA	Clinical Research Coordinator	RECOVER-Adult
Matthew	So		MD	University of California San Francisco	San Francisco, CA, USA	Clinical Research Coordinator	RECOVER-Adult
Ma	Somsouk		MD, MAS	University of California San Francisco	San Francisco, CA, USA	Co-Investigator	RECOVER-Adult
Viva	Tai		RD, MPH	University of California San Francisco	San Francisco, CA, USA	Clinical Research Coordinator	RECOVER-Adult
Brandon	Tran		BA	University of California San Francisco	San Francisco, CA, USA	Clinical Research Coordinator	RECOVER-Adult
Julian	Uy		BA	University of California San Francisco	San Francisco, CA, USA	Clinical Research Coordinator	RECOVER-Adult
Daisy	Valdivieso		BS	University of California San Francisco	San Francisco, CA, USA	Clinical Research Coordinator	RECOVER-Adult
Deepshika	Verma		BA	University of California San Francisco	San Francisco, CA, USA	Clinical Research Coordinator	RECOVER-Adult
Meghann	Williams		BSN, RN	University of California San Francisco	San Francisco, CA, USA	Research Nurse	RECOVER-Adult
Andhy	Zamora		MS	University of California San Francisco	San Francisco, CA, USA	Clinical Research Coordinator	RECOVER-Adult
